# Supplementary material for: Functional Study of PTSMAD4 in the Spermatogenesis of the Swimming Crab Portunus trituberculatus
Source: Int J Mol Sci. 2024 Dec 6;25(23):13126. doi: 10.3390/ijms252313126 (PMC11642582; doi:10.3390/ijms252313126)
Supplement: Supplementary file 1 [file ijms-25-13126-s001.zip]

Archive with 1 entries (1 files):
- ijms-3216988-supplementary.pdf
